# Supplementary material for: The mechanism of oxymatrine on atopic dermatitis in mice based on SOCS1/JAK-STAT3 pathway
Source: Front Pharmacol. 2023 Jan 10;13:1091090. doi: 10.3389/fphar.2022.1091090 (PMC9872557; doi:10.3389/fphar.2022.1091090)
Supplement: Supplementary file 1 [file Table1.XLS]

## Sheet: IgE
	Control	Model	OMT-H	OMT-M	OMT-L
1	18.45	45.35	24.57	34.28	37.42
2	22.31	46.35	22.19	31.29	38.25
3	16.17	47.35	26.38	32.16	35.36
4	20.52	48.35	24.18	26.34	39.21
5	17.61	49.35	27.15	28.91	34.22
6	23.54	50.35	21.69	29.37	33.25
7	18.35	51.35	23.57	31.09	37.11
8	16.74	52.35	27.21	32.74	32.74
9	21.33	53.35	24.31	28.56	38.15
10	19.14	54.35	25.78	27.64	35.22

## Sheet: IL-4
	Control	Model	OMT-H	OMT-M	OMT-L
1	42.31	72.15	50.24	54.67	56.24
2	46.33	68.54	46.31	51.24	58.71
3	39.64	66.38	44.25	53.12	61.02
4	41.51	70.18	47.61	49.68	59.42
5	41.19	65.34	45.13	57.21	60.15
6	38.67	66.29	39.67	54.12	57.64
7	43.52	73.28	42.16	50.28	62.35
8	44.59	67.49	46.39	58.21	56.38
9	44.38	62.11	44.11	56.37	65.31
10	42.74	65.45	42.16	54.69	63.11

## Sheet: IL-6
	Control	Model	OMT-H	OMT-M	OMT-L
1	72.16	134.56	91.32	117.43	126.33
2	76.31	143.52	89.54	124.56	132.25
3	68.54	139.64	102.37	128.74	130.24
4	66.27	140.28	94.67	124.35	129.81
5	74.15	137.52	96.37	119.67	134.22
6	70.36	144.25	94.56	124.25	126.37
7	77.19	136.38	88.67	127.51	136.22
8	74.56	141.21	100.75	122.27	128.54
9	72.19	152.14	98.57	118.67	129.78
10	74.57	139.46	94.63	121.11	133.25

## Sheet: IL-17
	Control	Model	OMT-H	OMT-M	OMT-L
1	87.56	168.51	127.54	135.21	142.15
2	92.14	154.37	119.38	138.91	139.68
3	80.57	150.24	130.24	131.74	145.61
4	90.38	161.23	124.25	135.67	140.28
5	85.47	179.67	132.25	132.12	138.91
6	86.67	171.24	128.75	138.65	144.28
7	94.88	162.15	123.74	135.61	134.67
8	86.38	168.54	126.74	126.38	141.74
9	88.47	154.39	118.67	136.34	137.45
10	87.14	161.37	120.25	133.25	138.51

## Sheet: TNF-a
	Control	Model	OMT-H	OMT-M	OMT-L
1	64.52	134.28	84.62	94.13	108.97
2	75.21	124.34	78.56	102.34	112.14
3	71.22	132.18	90.77	96.37	109.61
4	63.25	122.45	80.26	98.67	116.32
5	70.78	135.67	88.52	94.88	102.38
6	66.89	136.35	76.37	100.28	114.25
7	74.58	125.36	79.38	98.67	112.34
8	67.68	141.25	87.45	96.38	110.21
9	62.15	134.67	84.36	98.52	105.67
10	63.18	128.57	86.33	101.25	108.54

## Sheet: CD3
	Control	Model	OMT-H	OMT-M	OMT-L
1	25.34	76.34	30.12	41.32	45.33
2	22.18	78.56	28.74	38.91	48.51
3	26.34	82.56	32.11	42.52	46.37
4	24.33	80.14	26.48	36.32	51.02
5	26.33	84.33	33.15	44.25	47.54
6	28.17	79.36	31.52	39.15	50.25

## Sheet: SOCS1
	Control	Model	OMT-H	OMT-M	OMT-L
1	58.61	33.25	52.15	45.34	40.15
2	62.14	28.53	54.33	48.35	39.63
3	63.15	32.15	51.35	44.25	42.11
4	56.34	34.24	55.36	46.39	38.57
5	60.25	32.11	56.33	43.25	41.85
6	64.33	29.34	49.52	47.52	43.19

## Sheet: Ratio of WB
SOCS1/B-actin		Control	Model	OMT-H	OMT-M	OMT-L
	1	0.672	0.115	0.482	0.436	0.224
	2	0.661	0.124	0.486	0.451	0.215
	3	0.676	0.111	0.504	0.432	0.213
JAK1/B-actin		Control	Model	OMT-H	OMT-M	OMT-L
	1	0.232	0.48	0.237	0.302	0.343
	2	0.248	0.492	0.251	0.287	0.324
	3	0.241	0.472	0.234	0.312	0.331
p-JAK1/B-actin		Control	Model	OMT-H	OMT-M	OMT-L
	1	0.343	0.689	0.362	0.417	0.533
	2	0.325	0.676	0.351	0.411	0.514
	3	0.332	0.663	0.348	0.407	0.521
STAT3/B-actin		Control	Model	OMT-H	OMT-M	OMT-L
	1	0.524	0.636	0.542	0.591	0.632
	2	0.517	0.645	0.532	0.572	0.643
	3	0.512	0.624	0.548	0.584	0.629
p-STAT3/B-actin		Control	Model	OMT-H	OMT-M	OMT-L
	1	0.128	0.701	0.133	0.267	0.569
	2	0.121	0.687	0.146	0.246	0.551
	3	0.135	0.694	0.132	0.251	0.542
